# Supplementary material for: Epigenomics Nutritional Insights of Crocus sativus L.: Computational Analysis of Bioactive Molecules Targeting DNA Methyltransferases and Histone Deacetylases
Source: Int J Mol Sci. 2025 Aug 5;26(15):7575. doi: 10.3390/ijms26157575 (PMC12347544; doi:10.3390/ijms26157575)
Supplement: Supplementary file 1 [file ijms-26-07575-s001.zip]

Archive with 1 entries (1 files):
- ijms-3737607-supplementary.pdf
